# Supplementary material for: Factors Associated with Increased Analgesic Use in German Women with Endometriosis during the COVID-19 Pandemic
Source: J Clin Med. 2022 Sep 21;11(19):5520. doi: 10.3390/jcm11195520 (PMC9570957; doi:10.3390/jcm11195520)
Supplement: Supplementary file 1 [file jcm-11-05520-s001.zip]

Archive with 1 entries (1 files):
- jcm-1922526-supplementary.pdf
